# Supplementary material for: Changes to the Autophagy-Related Muscle Proteome Following Short-Term Treatment with Ectoine in the Duchenne Muscular Dystrophy Mouse Model mdx
Source: Int J Mol Sci. 2025 Jan 7;26(2):439. doi: 10.3390/ijms26020439 (PMC11765399; doi:10.3390/ijms26020439)
Supplement: Supplementary file 1 [file ijms-26-00439-s001.zip]

Archive with 1 entries (1 files):
- ijms-3345285-supplementary.pdf
